# Supplementary material for: On the Role of Cs4PbBr6 Phase in the Luminescence Performance of Bright CsPbBr3 Nanocrystals
Source: Nanomaterials (Basel). 2021 Jul 27;11(8):1935. doi: 10.3390/nano11081935 (PMC8400622; doi:10.3390/nano11081935)
Supplement: Supplementary file 1 [file nanomaterials-11-01935-s001.zip]

Archive with 1 entries (1 files):
- nanomaterials-1305410-supplementary.pdf
